# Supplementary material for: Prevalence, Outcomes and Healthcare Costs of Postoperative ARDS Compared with Medical ARDS
Source: J Clin Med. 2025 Jul 18;14(14):5125. doi: 10.3390/jcm14145125 (PMC12295955; doi:10.3390/jcm14145125)
Supplement: Supplementary file 1 [file jcm-14-05125-s001.zip]

Archive with 1 entries (1 files):
- jcm-3698072-supplementary.pdf
